# Supplementary material for: Heparan sulfate regulates amphiregulin programming of tissue reparative lung mesenchymal cells during influenza A virus infection in mice
Source: Nat Commun. 2025 Mar 3;16:2129. doi: 10.1038/s41467-025-57362-z (PMC11876457; doi:10.1038/s41467-025-57362-z)
Supplement: Supplementary file 4 — Source Data [file 41467_2025_57362_MOESM4_ESM.zip › SourceData/SourceData.xlsx]

## Sheet: 1B
Figure 1B
	pEGFR (ratio to β-actin)
		1	2	3	4	5	6
		Veh./Veh.	Veh./Areg	Veh./Egf	NaClO3/Veh.	NaClO3/Areg	NaClO3/Egf
	Experiment 1	0.171706	0.985055	1.31383	0.085673	0.141936	1.45098
	Experiment 2	0	1.30954	0.997663	0	0.182969	1.18408
	Experiment 3	0.102932	1.44531	1.7191	0.228119	0.467911	1.18048
	Comparison between groups 2 and 5 (Unpaired Student's t test, two-tailed)
	p-value:	0.0045
	Comparison between groups 3 and 6 (Unpaired Student's t test, two-tailed)
	p-value:	0.7681
	pAKT (ratio to β-actin)
		1	2	3	4	5	6
		Veh./Veh.	Veh./Areg	Veh./Egf	NaClO3/Veh.	NaClO3/Areg	NaClO3/Egf
	Experiment 1	0	1.43875	1.29742	0	0.569577	1.61963
	Experiment 2	0	1.69964	1.391	0	0.395616	1.14776
	Experiment 3	0	2.10338	1.17361	0	0.542564	1.86372
	Comparison between groups 2 and 5 (Unpaired Student's t test, two-tailed)
	p-value:	0.0034
	Comparison between groups 3 and 6 (Unpaired Student's t test, two-tailed)
	p-value:	0.3074
	pERK (ratio to β-actin)
		1	2	3	4	5	6
		Veh./Veh.	Veh./Areg	Veh./Egf	NaClO3/Veh.	NaClO3/Areg	NaClO3/Egf
	Experiment 1	1.03011	2.23055	2.33872	0.753323	1.97274	2.67026
	Experiment 2	0.425027	2.15008	2.21481	0.435513	1.4261	1.94675
	Experiment 3	0.333401	2.77036	2.25502	0.201701	1.95908	2.0802
	Comparison between groups 2 and 5 (Unpaired Student's t test, two-tailed)
	p-value:	0.0873
	Comparison between groups 3 and 6 (Unpaired Student's t test, two-tailed)
	p-value:	0.8771

## Sheet: 1C
Figure 1C
	% HS-10E4+ (FACS)
		1	2
		Veh.	NaClO3
	Experiment 1	99.4	99.7
			99.7
	Experiment 2	98.2	99.2
		98.6	99.4
	Comparison between groups 1 and 2 (Unpaired Student's t test, two-tailed)
	p-value:	0.0671
	% HS-JM403+ (FACS)
		1	2
		Veh.	NaClO3
	Experiment 1	91.2	99.8
			99.7
	Experiment 2	89.1	98.9
		90.4	99
	Comparison between groups 1 and 2 (Unpaired Student's t test, two-tailed)
	p-value:	<0.0001
	% HS-JM403 high (FACS)
		1	2
		Veh.	NaClO3
	Experiment 1	1.21	88
			85.2
	Experiment 2	15.7	78.4
		14.6	77.9
	Comparison between groups 1 and 2 (Unpaired Student's t test, two-tailed)
	p-value:	<0.0001

## Sheet: 1D
Figure 1D
	pAKT (ratio to β-actin)
		Vehicle	Areg-100 ng/ml	Areg-500 ng/ml	Areg-1000 ng/ml
	Experiment 1	0	0.316615	1.41092	2.43805
	Experiment 2	0	0.921455	1.60028	1.87733
	Experiment 3	0	0.829054	1.55476	2.24878
	Comparison across all groups (One-way ANOVA)
	p-value:	<0.0001
	pERK (ratio to β-actin)
		Vehicle	Areg-100 ng/ml	Areg-500 ng/ml	Areg-1000 ng/ml
	Experiment 1	0	0.583781	2.27034	3.263
	Experiment 2	0.038883	0.759766	2.49258	3.72167
	Experiment 3	0.018184	1.29462	1.7592	4.00255
	Comparison across all groups (One-way ANOVA)
	p-value:	<0.0001

## Sheet: 1E
Figure 1E
	pEGFR (ratio to β-actin)
		1	2	3	4	5	6
		Veh./Veh.	Veh./AREG	Veh./EGF	NaClO3/Veh.	NaClO3/AREG	NaClO3/EGF
	Experiment 1	0.09187	1.93648	4.2473	0.059283	0.468865	2.58781
	Experiment 2	0.003139	1.17248	2.55155	0.04055	0.882015	2.61494
	Experiment 3	0.018225	1.54149	2.67004	0.036344	0.243138	1.97692
	Comparison between groups 2 and 5 (Unpaired Student's t test, two-tailed)
	p-value:	0.0244
	Comparison between groups 3 and 6 (Unpaired Student's t test, two-tailed)
	p-value:	0.262
	pAKT (ratio to β-actin)
		1	2	3	4	5	6
		Veh./Veh.	Veh./AREG	Veh./EGF	NaClO3/Veh.	NaClO3/AREG	NaClO3/EGF
	Experiment 1	0.817291	2.56071	2.93755	0.179049	2.20156	3.06472
	Experiment 2	1.20227	2.85194	2.23841	1.24408	2.48831	2.4883
	Experiment 3	1.39251	2.6106	2.66853	1.81361	2.44239	2.61492
	Comparison between groups 2 and 5 (Unpaired Student's t test, two-tailed)
	p-value:	0.0786
	Comparison between groups 3 and 6 (Unpaired Student's t test, two-tailed)
	p-value:	0.7085
	pERK (ratio to β-actin)
		1	2	3	4	5	6
		Veh./Veh.	Veh./AREG	Veh./EGF	NaClO3/Veh.	NaClO3/AREG	NaClO3/EGF
	Experiment 1	0.545293	1.34079	1.15998	0.682582	1.25908	2.18544
	Experiment 2	0.434483	2.06222	1.2668	0.171168	1.68875	1.87588
	Experiment 3	0.451369	1.17031	1.10356	0.769783	0.964636	0.785112
	Comparison between groups 2 and 5 (Unpaired Student's t test, two-tailed)
	p-value:	0.5577
	Comparison between groups 3 and 6 (Unpaired Student's t test, two-tailed)
	p-value:	0.3627

## Sheet: 1F
Figure 1F
	pEGFR (ratio to β-actin)
		1	2	3	4	5	6
		Veh./Veh.	Veh./Areg	Veh./Egf	NaClO3/Veh.	NaClO3/Areg	NaClO3/Egf
	Experiment 1	0	0.365378	2.49208	0.020113	0.019486	1.15672
	Experiment 2	0.006808	0.731234	0.938424	0.005539	0.012008	0.527512
	Experiment 3	0	0.512481	2.1471	0	0	0.838303
	Experiment 4	0.012231	1.28608	1.91888	0.020864	0.052355	2.08131
	Comparison between groups 2 and 5 (Unpaired Student's t test, two-tailed)
	p-value:	0.0132
	Comparison between groups 3 and 6 (Unpaired Student's t test, two-tailed)
	p-value:	0.1772
	pAKT (ratio to β-actin)
		1	2	3	4	5	6
		Veh./Veh.	Veh./Areg	Veh./Egf	NaClO3/Veh.	NaClO3/Areg	NaClO3/Egf
	Experiment 1	0.694932	1.23186	4.28778	0.678691	0.907794	1.76313
	Experiment 2	0.343163	2.83571	1.83654	0.133316	0.257043	1.40401
	Experiment 3	0.230946	1.5372	1.34638	0.249887	0.715136	1.8038
	Experiment 4	0.865596	1.83927	2.00428	0.945345	1.14181	1.84287
	Comparison between groups 2 and 5 (Unpaired Student's t test, two-tailed)
	p-value:	0.0313
	Comparison between groups 3 and 6 (Unpaired Student's t test, two-tailed)
	p-value:	0.354
	pERK (ratio to β-actin)
		1	2	3	4	5	6
		Veh./Veh.	Veh./Areg	Veh./Egf	NaClO3/Veh.	NaClO3/Areg	NaClO3/Egf
	Experiment 1	0.136828	1.57483	2.75086	0.516717	1.61843	2.89854
	Experiment 2	0.396664	2.69957	2.22648	0.30635	0.670341	2.40091
	Experiment 3	0.095556	2.54678	2.7247	0.073666	1.16767	4.37861
	Experiment 4	0.296066	1.94049	2.68162	0.230628	1.37183	1.59422
	Comparison between groups 2 and 5 (Unpaired Student's t test, two-tailed)
	p-value:	0.0249
	Comparison between groups 3 and 6 (Unpaired Student's t test, two-tailed)
	p-value:	0.7232

## Sheet: 2D
Figure 2D
	Il11 (TPM)
		1	2	3	4	5	6	7	8
		H2O/Veh.	H2O/Areg-200 ng/ml	H2O/Areg-500 ng/ml	H2O/Areg-1000 ng/ml	NaClO3/Veh.	NaClO3/Areg-200 ng/ml	NaClO3/Areg-500 ng/ml	NaClO3/Areg-1000 ng/ml
	Experiment 1	152.458	445.048	478.342	584.032	202.935	293.519	417.639	480.294
		125.682	331.916	528.632	611.507	168.63	355.667	419.746	526.623
		118.045	404.766	593.917	596.791	174.534	390.885	441.969	619.844
	Comparison across groups 1-4 (Kruskal-Wallis test)
	p-value:	0.0003
	Comparison across groups 5-8 (Kruskal-Wallis test)
	p-value:	<0.0001
	Lif (TPM)
		1	2	3	4	5	6	7	8
		H2O/Veh.	H2O/Areg-200 ng/ml	H2O/Areg-500 ng/ml	H2O/Areg-1000 ng/ml	NaClO3/Veh.	NaClO3/Areg-200 ng/ml	NaClO3/Areg-500 ng/ml	NaClO3/Areg-1000 ng/ml
	Experiment 1	67.5176	154.269	166.576	200.239	65.4496	89.1335	145.065	140.655
		71.6497	155.166	196.405	220.856	73.1614	109.189	130.399	157.497
		71.9726	152.289	223.488	221.564	67.3577	115.453	139.323	171.359
	Comparison across groups 1-4 (Kruskal-Wallis test)
	p-value:	0.0014
	Comparison across groups 5-8 (Kruskal-Wallis test)
	p-value:	0.0003
	Vegfa (TPM)
		1	2	3	4	5	6	7	8
		H2O/Veh.	H2O/Areg-200 ng/ml	H2O/Areg-500 ng/ml	H2O/Areg-1000 ng/ml	NaClO3/Veh.	NaClO3/Areg-200 ng/ml	NaClO3/Areg-500 ng/ml	NaClO3/Areg-1000 ng/ml
	Experiment 1	131.602	344.343	365.524	443.451	177.836	185.499	364.356	299.008
		133.13	328.615	513.387	489.093	167.716	269.542	318.616	389.205
		150.806	297.579	498.888	525.496	179.426	278.449	348.761	444.031
	Comparison across groups 1-4 (Kruskal-Wallis test)
	p-value:	0.002
	Comparison across groups 5-8 (Kruskal-Wallis test)
	p-value:	0.0014
	Angptl4 (TPM)
		1	2	3	4	5	6	7	8
		H2O/Veh.	H2O/Areg-200 ng/ml	H2O/Areg-500 ng/ml	H2O/Areg-1000 ng/ml	NaClO3/Veh.	NaClO3/Areg-200 ng/ml	NaClO3/Areg-500 ng/ml	NaClO3/Areg-1000 ng/ml
	Experiment 1	92.4894	253.73	289.62	276.775	102.572	176.782	199.489	268.541
		104.373	232.141	253.943	254.744	100.782	162.859	221.038	259.134
		89.0356	241.958	252.801	267.038	107.178	183.093	203.313	264.587
	Comparison across groups 1-4 (Kruskal-Wallis test)
	p-value:	0.0044
	Comparison across groups 5-8 (Kruskal-Wallis test)
	p-value:	<0.0001
	Tgfb1 (TPM)
		1	2	3	4	5	6	7	8
		H2O/Veh.	H2O/Areg-200 ng/ml	H2O/Areg-500 ng/ml	H2O/Areg-1000 ng/ml	NaClO3/Veh.	NaClO3/Areg-200 ng/ml	NaClO3/Areg-500 ng/ml	NaClO3/Areg-1000 ng/ml
	Experiment 1	92.4894	253.73	289.62	276.775	102.572	176.782	199.489	268.541
		104.373	232.141	253.943	254.744	100.782	162.859	221.038	259.134
		89.0356	241.958	252.801	267.038	107.178	183.093	203.313	264.587
	Comparison across groups 1-4 (Kruskal-Wallis test)
	p-value:	0.0044
	Comparison across groups 5-8 (Kruskal-Wallis test)
	p-value:	<0.0001
	Bmp2 (TPM)
		1	2	3	4	5	6	7	8
		H2O/Veh.	H2O/Areg-200 ng/ml	H2O/Areg-500 ng/ml	H2O/Areg-1000 ng/ml	NaClO3/Veh.	NaClO3/Areg-200 ng/ml	NaClO3/Areg-500 ng/ml	NaClO3/Areg-1000 ng/ml
	Experiment 1	1.61154	2.98365	2.62417	3.7461	2.22185	3.05824	3.26475	2.85062
		1.13172	2.93728	3.43413	4.22541	1.71413	3.2605	3.18713	3.89968
		1.83855	1.88905	4.66997	4.45501	2.50278	2.9372	3.82931	5.6834
	Comparison across groups 1-4 (Kruskal-Wallis test)
	p-value:	0.0108
	Comparison across groups 5-8 (Kruskal-Wallis test)
	p-value:	0.0382

## Sheet: 2E
Figure 2E
	Ccnd1 (TPM)
		1	2	3	4	5	6	7	8
		H2O/Veh.	H2O/Areg-200 ng/ml	H2O/Areg-500 ng/ml	H2O/Areg-1000 ng/ml	NaClO3/Veh.	NaClO3/Areg-200 ng/ml	NaClO3/Areg-500 ng/ml	NaClO3/Areg-1000 ng/ml
	Experiment 1	4.51715	8.45019	8.35715	8.72831	3.87218	3.27236	4.7538	5.15139
		4.45442	8.74662	8.96463	10.3237	3.65064	3.37889	5.47674	5.67447
		5.25517	7.13842	9.71798	9.09278	4.00485	4.2598	5.02704	4.52561
	Comparison across groups 1-4 (Kruskal-Wallis test)
	p-value:	0.0205
	Comparison across groups 5-8 (Kruskal-Wallis test)
	p-value:	0.0108
	Ccn2 (TPM)
		1	2	3	4	5	6	7	8
		H2O/Veh.	H2O/Areg-200 ng/ml	H2O/Areg-500 ng/ml	H2O/Areg-1000 ng/ml	NaClO3/Veh.	NaClO3/Areg-200 ng/ml	NaClO3/Areg-500 ng/ml	NaClO3/Areg-1000 ng/ml
	Experiment 1	1517.09	1729.75	1784.64	1984.84	1193.35	1326.98	1545.45	1449.37
		1624.21	1826.14	2221.15	2059.73	1492.67	1310.08	1406.12	1605.34
		1743.53	1807.06	2226.48	2188.58	1268.88	1443.19	1470.35	1533.82
	Comparison across groups 1-4 (Kruskal-Wallis test)
	p-value:	0.0257
	Comparison across groups 5-8 (Kruskal-Wallis test)
	p-value:	0.1507
	Actg1 (TPM)
		1	2	3	4	5	6	7	8
		H2O/Veh.	H2O/Areg-200 ng/ml	H2O/Areg-500 ng/ml	H2O/Areg-1000 ng/ml	NaClO3/Veh.	NaClO3/Areg-200 ng/ml	NaClO3/Areg-500 ng/ml	NaClO3/Areg-1000 ng/ml
	Experiment 1	3578.07	4135.88	4390.81	4583.6	3284.9	3494.94	3648.46	3710.52
		3731.09	4355.95	4873.67	4758.2	3639.28	3272.64	3572.91	3730.8
		3776.73	4279.85	4939.49	4986.78	3281.45	3502.72	3553.81	3658.42
	Comparison across groups 1-4 (Kruskal-Wallis test)
	p-value:	0.002
	Comparison across groups 5-8 (Kruskal-Wallis test)
	p-value:	0.0137
	Des (TPM)
		1	2	3	4	5	6	7	8
		H2O/Veh.	H2O/Areg-200 ng/ml	H2O/Areg-500 ng/ml	H2O/Areg-1000 ng/ml	NaClO3/Veh.	NaClO3/Areg-200 ng/ml	NaClO3/Areg-500 ng/ml	NaClO3/Areg-1000 ng/ml
	Experiment 1	4.28259	7.26679	8.3092	9.28226	2.92661	2.84598	4.15583	5.39471
		4.8384	8.60296	7.6677	7.645	4.50931	4.02645	4.35037	3.79285
		3.60138	8.33539	9.07372	8.05718	3.40612	3.54128	4.50143	4.1328
	Comparison across groups 1-4 (Kruskal-Wallis test)
	p-value:	0.085
	Comparison across groups 5-8 (Kruskal-Wallis test)
	p-value:	0.2775
	Vim (TPM)
		1	2	3	4	5	6	7	8
		H2O/Veh.	H2O/Areg-200 ng/ml	H2O/Areg-500 ng/ml	H2O/Areg-1000 ng/ml	NaClO3/Veh.	NaClO3/Areg-200 ng/ml	NaClO3/Areg-500 ng/ml	NaClO3/Areg-1000 ng/ml
	Experiment 1	3425.4	3723.71	3843.15	4083.37	3215.43	3120.54	3142.19	3073.93
		3440.99	3882.21	3982.33	4129.12	3140.9	3247.28	3261.44	3219.01
		3403.08	3691.88	3983.71	3898.93	3082.11	3133.5	3421.41	3335.95
	Comparison across groups 1-4 (Kruskal-Wallis test)
	p-value:	0.0028
	Comparison across groups 5-8 (Kruskal-Wallis test)
	p-value:	0.4425
	Gjb2 (TPM)
		1	2	3	4	5	6	7	8
		H2O/Veh.	H2O/Areg-200 ng/ml	H2O/Areg-500 ng/ml	H2O/Areg-1000 ng/ml	NaClO3/Veh.	NaClO3/Areg-200 ng/ml	NaClO3/Areg-500 ng/ml	NaClO3/Areg-1000 ng/ml
	Experiment 1	0.177837	1.71981	2.21635	3.24208	0	0.201034	0.333895	0.688601
		0.263334	1.5715	2.58739	4.26818	0.423747	0.130972	0.586208	1.02823
		0.545461	2.15563	4.35227	3.70267	0.303208	0.108353	0.595272	0.444417
	Comparison across groups 1-4 (Kruskal-Wallis test)
	p-value:	0.0014
	Comparison across groups 5-8 (Kruskal-Wallis test)
	p-value:	0.0165

## Sheet: 3B
Figure 3B
	pEGFR (Areg ratio to β-actin - FC over EGF ratio to β-actin)
		1	2	3
		WT	Ext1-KO	Ext2-KO
	Experiment 1	0.65852	0.011637	0.035408
	Experiment 2	0.779528	0.017093	0.063144
	Experiment 3	0.493489	0.129223	0.001892
	Experiment 4	0.892795		0.284282
	Comparison between groups 1 and 2 (Unpaired Student's t test, two-tailed)
	p-value:	0.0016
	Comparison between groups 1 and 3 (Unpaired Student's t test, two-tailed)
	p-value:	0.0012

## Sheet: 3C
Figure 3C
	pEGFR (Areg ratio to β-actin - FC over EGF ratio to β-actin)
		1	2	3	4
		WT	Ndst1-KO	Hs2st1-KO	Hs6st1-KO
	Experiment 1	0.65852	0.465117	0.315143	0.033647
	Experiment 2	0.779528	0.929821	0.342857	0.71068
	Experiment 3	0.493489	0.512579	0.72805	0.430847
	Experiment 4	0.892795		0.38359	0.671958
	Comparison between groups 1 and 2 (Unpaired Student's t test, two-tailed)
	p-value:	0.6783
	Comparison between groups 1 and 3 (Unpaired Student's t test, two-tailed)
	p-value:	0.0865
	Comparison between groups 1 and 4 (Unpaired Student's t test, two-tailed)
	p-value:	0.2179

## Sheet: 3D
Figure 3D
	pEGFR (Areg ratio to β-actin - FC over EGF ratio to β-actin)
		1	2	3	4	5	6
		WT	Heparin (unaltered)	2-O-desulfated heparin	6-O-desulfated heparin	N-desulfated heparin	N-desulfated re-acetylated heparin
	Experiment 1	0.544915	0.127902	0.203179	0.092096
		0.848128
		0.726061
	Experiment 2	0.277444	0.131451	0.094585	0.056411	0.241036	0.148662
	Experiment 3	0.495257	0.00744	0.012989	0.019739	0.348477	0.013962
	Experiment 4		0	0.060328	0.060114	0.737887	0.038463
	Comparison between groups 1 and 2 (Unpaired Student's t test, two-tailed)
	p-value:	0.0031
	Comparison between groups 1 and 3 (Unpaired Student's t test, two-tailed)
	p-value:	0.0043
	Comparison between groups 1 and 4 (Unpaired Student's t test, two-tailed)
	p-value:	0.0024
	Comparison between groups 1 and 5 (Unpaired Student's t test, two-tailed)
	p-value:	0.4576
	Comparison between groups 1 and 6 (Unpaired Student's t test, two-tailed)
	p-value:	0.0089

[truncated: 45 more sheets: 3E, 3G, 4A, 4B, 4C, 4D, 4E, 5A, 5B, 5D, 5E, 5F, 5H, 6B, 6C, 6D, S-1A, S-1B, S-1C, S-1D …]
